# Supplementary material for: Pregnancy-Specific Beta-1-Glycoprotein 1 Increases HTR-8/SVneo Cell Migration through the Orai1/Akt Signaling Pathway
Source: Biomolecules. 2024 Feb 29;14(3):293. doi: 10.3390/biom14030293 (PMC10968057; doi:10.3390/biom14030293)
Supplement: Supplementary file 1 [file biomolecules-14-00293-s001.zip]

Archive with 1 entries (1 files):
- biomolecules-2797733-supplementary.pdf
